# Supplementary material for: Interpretable Machine Learning with SHAP Identifies Key Biomarkers in a Multi-Factorial Spectrum of Age-Related Neurological and Metabolic Conditions
Source: Int J Mol Sci. 2026 Feb 13;27(4):1805. doi: 10.3390/ijms27041805 (PMC12941188; doi:10.3390/ijms27041805)
Supplement: Supplementary file 1 [file ijms-27-01805-s001.zip]

Archive with 1 entries (1 files):
- ijms-4110826-supplementary.pdf
